# Supplementary material for: Stomatal Ratio Showing No Response to Light Intensity in Oryza
Source: Plants (Basel). 2022 Dec 23;12(1):66. doi: 10.3390/plants12010066 (PMC9823486; doi:10.3390/plants12010066)
Supplement: Supplementary file 1 [file plants-12-00066-s001.zip]

Archive with 1 entries (1 files):
- plants-2070244-supplementary.pdf
